# Supplementary material for: Identification of genome edited cells using CRISPRnano
Source: Nucleic Acids Res. 2022 May 30;50(W1):W199–203. doi: 10.1093/nar/gkac440 (PMC9252781; doi:10.1093/nar/gkac440)
Supplement: gkac440_Supplemental_Files [file gkac440_supplemental_files.zip]

Archive with 2 entries (2 files):
- List of primers.xlsx
- Supplementary information_Rev2.docx
