# Supplementary material for: Identification of genome edited cells using CRISPRnano
Source: Nucleic Acids Res. 2022 May 30;50(W1):W199–203. doi: 10.1093/nar/gkac440 (PMC9252781; doi:10.1093/nar/gkac440)
Supplement: gkac440_Supplemental_Files [file gkac440_supplemental_files.zip › List of primers.xlsx]

## Sheet: Sheet1
Nanopore
Name	Sequence
Nanopore fwd 1	AAGGTTAACACAAAGACACCGACAACTTTCTTCAGCACCTACACTCTTTCCCTACACGACGCT
Nanopore rv 1	GGTGCTGAAGAAAGTTGTCGGTGTCTTTGTGTTAACCTTAGCAATGTGACTGGAGTTCAGACGTGTGCT
Nanopore fwd 2	AAGGTTAAACAGACGACTACAAACGGAATCGACAGCACCTACACTCTTTCCCTACACGACGCT
Nanopore rv 2	GGTGCTGTCGATTCCGTTTGTAGTCGTCTGTTTAACCTTAGCAATGTGACTGGAGTTCAGACGTGTGCT
Nanopore fwd 3	AAGGTTAACCTGGTAACTGGGACACAAGACTCCAGCACCTACACTCTTTCCCTACACGACGCT
Nanopore rv 3	GGTGCTGGAGTCTTGTGTCCCAGTTACCAGGTTAACCTTAGCAATGTGACTGGAGTTCAGACGTGTGCT
Nanopore fwd 4	AAGGTTAATAGGGAAACACGATAGAATCCGAACAGCACCTACACTCTTTCCCTACACGACGCT
Nanopore rv 4	GGTGCTGTTCGGATTCTATCGTGTTTCCCTATTAACCTTAGCAATGTGACTGGAGTTCAGACGTGTGCT
Nanopore fwd 5	AAGGTTAAAAGGTTACACAAACCCTGGACAAGCAGCACCTACACTCTTTCCCTACACGACGCT
Nanopore rv 5	GGTGCTGCTTGTCCAGGGTTTGTGTAACCTTTTAACCTTAGCAATGTGACTGGAGTTCAGACGTGTGCT
Nanopore fwd 6	AAGGTTAAGACTACTTTCTGCCTTTGCGAGAACAGCACCTACACTCTTTCCCTACACGACGCT
Nanopore rv 6	GGTGCTGTTCTCGCAAAGGCAGAAAGTAGTCTTAACCTTAGCAATGTGACTGGAGTTCAGACGTGTGCT
Nanopore fwd 7	AAGGTTAAAAGGATTCATTCCCACGGTAACACCAGCACCTACACTCTTTCCCTACACGACGCT
Nanopore rv 7	GGTGCTGGTGTTACCGTGGGAATGAATCCTTTTAACCTTAGCAAGTGACTGGAGTTCAGACGTGTGCT
Nanopore fwd 8	AAGGTTAAACGTAACTTGGTTTGTTCCCTGAACAGCACCTACACTCTTTCCCTACACGACGCT
Nanopore rv 8	GGTGCTGTTCAGGGAACAAACCAAGTTACGTTTAACCTTAGCAAGTGACTGGAGTTCAGACGTGTGCT
Nanopore fwd 9	AAGGTTAAAACCAAGACTCGCTGTGCCTAGTTCAGCACCTACACTCTTTCCCTACACGACGCT
Nanopore rv 9	GGTGCTGAACTAGGCACAGCGAGTCTTGGTTTTAACCTTAGCAAGTGACTGGAGTTCAGACGTGTGCT
Nanopore fwd 10	AAGGTTAAGAGAGGACAAAGGTTTCAACGCTTCAGCACCTACACTCTTTCCCTACACGACGCT
Nanopore rv 10	GGTGCTGAAGCGTTGAAACCTTTGTCCTCTCTTAACCTTAGCAAGTGACTGGAGTTCAGACGTGTGCT
Nanopore fwd 11	AAGGTTAATCCATTCCCTCCGATAGATGAAACCAGCACCTACACTCTTTCCCTACACGACGCT
Nanopore fwd 11	GGTGCTGGTTTCATCTATCGGAGGGAATGGATTAACCTTAGCAAGTGACTGGAGTTCAGACGTGTGCT
Nanopore fwd 12	AAGGTTAATCCGATTCTGCTTCTTTCTACCTGCAGCACCTACACTCTTTCCCTACACGACGCT
Nanopore fwd 12	GGTGCTGCAGGTAGAAAGAAGCAGAATCGGATTAACCTTAGCAAGTGACTGGAGTTCAGACGTGTGCT
Illumina
D501	AATGATACGGCGACCACCGAGATCTACAC TATAGCCT ACACTCTTTCCCTACACGACgct
D502	AATGATACGGCGACCACCGAGATCTACAC ATAGAGGC ACACTCTTTCCCTACACGACgct
D503	AATGATACGGCGACCACCGAGATCTACAC CCTATCCT ACACTCTTTCCCTACACGACgct
D504	AATGATACGGCGACCACCGAGATCTACAC GGCTCTGA ACACTCTTTCCCTACACGACgct
D505	AATGATACGGCGACCACCGAGATCTACAC AGGCGAAG ACACTCTTTCCCTACACGACgct
D506	AATGATACGGCGACCACCGAGATCTACAC TAATCTTA ACACTCTTTCCCTACACGACgct
D507	AATGATACGGCGACCACCGAGATCTACAC CAGGACGT ACACTCTTTCCCTACACGACgct
D508	AATGATACGGCGACCACCGAGATCTACAC GTACTGAC ACACTCTTTCCCTACACGACgct
D701	CAAGCAGAAGACGGCATACGAGAT CGAGTAAT GTGACTGGAGTTCAGACGTGTgct
D702	CAAGCAGAAGACGGCATACGAGAT TCTCCGGA GTGACTGGAGTTCAGACGTGTgct
D703	CAAGCAGAAGACGGCATACGAGAT AATGAGCG GTGACTGGAGTTCAGACGTGTgct
D704	CAAGCAGAAGACGGCATACGAGAT GGAATCTC GTGACTGGAGTTCAGACGTGTgct
D705	CAAGCAGAAGACGGCATACGAGAT TTCTGAAT GTGACTGGAGTTCAGACGTGTgct
D706	CAAGCAGAAGACGGCATACGAGAT ACGAATTC GTGACTGGAGTTCAGACGTGTgct
D707	CAAGCAGAAGACGGCATACGAGAT AGCTTCAG GTGACTGGAGTTCAGACGTGTgct
D708	CAAGCAGAAGACGGCATACGAGAT GCGCATTA GTGACTGGAGTTCAGACGTGTgct
D709	CAAGCAGAAGACGGCATACGAGAT CATAGCCG GTGACTGGAGTTCAGACGTGTgct
D710	CAAGCAGAAGACGGCATACGAGAT TTCGCGGA GTGACTGGAGTTCAGACGTGTgct
D711	CAAGCAGAAGACGGCATACGAGAT GCGCGAGA GTGACTGGAGTTCAGACGTGTgct
D712	CAAGCAGAAGACGGCATACGAGAT CTATCGCT GTGACTGGAGTTCAGACGTGTgct
J501	AATGATACGGCGACCACCGAGATCTACAC GCGAAGAT ACACTCTTTCCCTACACGACgct
J502	AATGATACGGCGACCACCGAGATCTACAC CCCTTGTG ACACTCTTTCCCTACACGACgct
J503	AATGATACGGCGACCACCGAGATCTACAC TCGCATCA ACACTCTTTCCCTACACGACgct
J504	AATGATACGGCGACCACCGAGATCTACAC AGAATCAA ACACTCTTTCCCTACACGACgct
J505	AATGATACGGCGACCACCGAGATCTACAC GTTTGAGC ACACTCTTTCCCTACACGACgct
J506	AATGATACGGCGACCACCGAGATCTACAC GACTAACG ACACTCTTTCCCTACACGACgct
J507	AATGATACGGCGACCACCGAGATCTACAC CTCACATA ACACTCTTTCCCTACACGACgct
J508	AATGATACGGCGACCACCGAGATCTACAC CCTGAAAC ACACTCTTTCCCTACACGACgct
J701	CAAGCAGAAGACGGCATACGAGAT TGTAGTGC GTGACTGGAGTTCAGACGTGTgct
J702	CAAGCAGAAGACGGCATACGAGAT GCGTCGAC GTGACTGGAGTTCAGACGTGTgct
J703	CAAGCAGAAGACGGCATACGAGAT GGTCTTCT GTGACTGGAGTTCAGACGTGTgct
J704	CAAGCAGAAGACGGCATACGAGAT AAATGTCC GTGACTGGAGTTCAGACGTGTgct
J705	CAAGCAGAAGACGGCATACGAGAT GTTGAAAC GTGACTGGAGTTCAGACGTGTgct
J706	CAAGCAGAAGACGGCATACGAGAT TCTTTACG GTGACTGGAGTTCAGACGTGTgct
J707	CAAGCAGAAGACGGCATACGAGAT ATGCCTGG GTGACTGGAGTTCAGACGTGTgct
J708	CAAGCAGAAGACGGCATACGAGAT CAATAAGG GTGACTGGAGTTCAGACGTGTgct
J709	CAAGCAGAAGACGGCATACGAGAT CGCCGTAA GTGACTGGAGTTCAGACGTGTgct
J710	CAAGCAGAAGACGGCATACGAGAT TAAGGCTT GTGACTGGAGTTCAGACGTGTgct
J711	CAAGCAGAAGACGGCATACGAGAT TTGCTGCC GTGACTGGAGTTCAGACGTGTgct
J712	CAAGCAGAAGACGGCATACGAGAT CTCAATGT GTGACTGGAGTTCAGACGTGTgct
Locus 1st PCR
